# Supplementary material for: Effectiveness of Treating Obstructive Sleep Apnea by Surgeries and Continuous Positive Airway Pressure: Evaluation Using Objective Sleep Parameters and Patient-Reported Outcomes
Source: J Clin Med. 2024 Sep 26;13(19):5748. doi: 10.3390/jcm13195748 (PMC11476387; doi:10.3390/jcm13195748)
Supplement: Supplementary file 1 [file jcm-13-05748-s001.zip]

Archive with 1 entries (1 files):
- jcm-3175330-supplementary.pdf
